# Supplementary material for: Structural and Functional Characterization of the Holliday Junction Resolvase RuvC from Deinococcus radiodurans
Source: Microorganisms. 2022 Jun 6;10(6):1160. doi: 10.3390/microorganisms10061160 (PMC9228767; doi:10.3390/microorganisms10061160)
Supplement: Supplementary file 1 [file microorganisms-10-01160-s001.zip]

Archive with 1 entries (1 files):
- microorganisms-1714905-supplementary.pdf
